# Supplementary material for: The ubiquitin ligase HUWE1 enhances WNT signaling by antagonizing destruction complex-mediated β-catenin degradation and through a mechanism independent of changes in β-catenin abundance
Source: PLoS Genet. 2025 May 27;21(5):e1011677. doi: 10.1371/journal.pgen.1011677 (PMC12148233; doi:10.1371/journal.pgen.1011677)
Supplement: S1 File — Single-mutant clones in which a single gene was targeted using CRISPR/Cas9 and double- or triple-mutant clones in which multiple genes were targeted using CRISPR/Cas9 are described in two separate spreadsheets labeled accordingly. When more than one clone was generated using the same CRISPR guide, the ‘Clone Name’ column indicates the generic name used throughout the manuscript to describe the genotype, and the ‘Clone #’ column identifies an individual clone. The ‘HDR Donor’ column indicates the name of the ssODN donor template used to generate some of the clonal cell lines (see Materials and methods). The ‘CRISPR guide’ column indicates the name of the guide used, which is the same as that of the oligos encoding sgRNAs (see Materials and methods, and S2 File). The ‘Genomic Sequence’ column shows 80 bases of genomic sequence (5’ relative to the gene is to the left) surrounding the target site. For each group of clones made using the same CRISPR guide (separated by gray spacers), the ‘Genomic Sequence’ column is headlined by the reference WT genomic sequence (obtained from RefSeq), with the guide sequence colored blue. The site of the double strand cut made by Cas9 is between the two underlined bases. Sequencing results for individual clones are indicated below the reference sequence. Some clones that remained WT at the targeted locus are indicated as such and were used as controls. For mutant clones, mutated bases are colored red (dashes represent deleted bases, three dots are used to indicate that a deletion continues beyond the 80 bases of sequence shown, and large insertions are indicated in brackets), and the nature of the mutation and the resulting genotype are described in the columns labeled accordingly. The figures in which each clone was used are also indicated. For double- and triple-mutant clones, the CRISPR guide used, the genomic sequence, the mutation and the genotype pertaining to each of the two or three targeted loci are designated ‘1’, ‘2’ and ‘3’ [file pgen.1011677.s009.xlsx]

## Sheet: Single mutants
Clone Name	Clone #	HDR Donor	CRISPR Guide	Genomic Sequence	Mutation	Genotype	Figures
Reference			CTNNB1_sgRNA_Ex3_II	CTGGACTCTGGAATCCATTCTGGTGCCACTACCACAGCTCCTTCTCTGAGTGGTAAAGGCAATCCTGAGGAAGAGGATGT
CTNNB1ST-A	II4	CTNNB1 (ST-A mutant) donor	CTNNB1_sgRNA_Ex3_II	CTGGACTCTGGAATCCATGCTGGTGCCACTGCCACAGCTCCTGCTCTGAGTGGTAAAGGCAATCCTGAGGAAGAGGATGT	3 point mutations	S37A, T41A, S45A	2A-F, S2A-F
Reference			CSNK1A1_sgRNA_Ex2	GCTAGAATCTCAGAAGGCCAGGCATCCCCAGTTGCTGTACGAGAGCAAGCTCTATAAGATTCTTCAAGGTGGGGTTGGCA
CSNK1A1KO-1	8		CSNK1A1_sgRNA_Ex2	GCTAGAATCTCAGAAGGCCAGGCATCCCCA[473bp]GCTGTACGAGAGCAAGCTCTATAAGATTCTTCAAGGTGGGGTT	473 bp insertion	frameshift	1A-F, S1A-E, 3A-F, 4A-E, S3A, S3D, S4A-B, 5A-H, S5D-E
Reference			CSNK1A1_sgRNA_Ex3	AGGTGGTATGGTCAGGAAAAAGACTACAATGTACTAGTCATGGATCTTCTGGGACCTAGCCTCGAAGACCTCTTCAATTT
CSNK1A1KO-2	19		CSNK1A1_sgRNA_Ex3	AGGTGGTATGGTCAGGAAAAAGACTACAATGTACTAGTCAT------TCTGGGACCTAGCCTCGAAGACCTCTTCAATTT	6 bp deletion	2 amino acid deletion	3A-F
Reference			APC_sgRNA_Ex18_2	CTAGGCAACTACCATCCAGCAACAGAAAATCCAGGAACTTCTTCAAAGCGAGGTTTGCAGATCTCCACCACTGCAGCCCA
APCKO-1	CR2-A2		APC_sgRNA_Ex18_2	CTAGGCAACTACCATCCAGCAACAGAAAATCCAGGAACTTT-----AGCGAGGTTTGCAGATCTCCACCACTGCAGCCCA	1 bp substitution, 5bp deletion	frameshift	3A-F, 4A-E, S3A, S3D, S4A-B
Reference			APC_sgRNA_Ex18_1	AGCTTAGATAGTTCTCGTTCTGAAAAAGATAGAAGTTTGGAGAGAGAACGCGGAATTGGTCTAGGCAACTACCATCCAGC
APCKO-2	CR1-G3		APC_sgRNA_Ex18_1	AGCTTAGATAGTTCTCGTTCTGAAAAAGATAGAAGTTTGGAGAGAGAA-----AATTGGTCTAGGCAACTACCATCCAGC	5 bp deletion	frameshift	3A-F
Reference			GSK3A_sgRNA_Ex4	GCTTTACCTAAATCTGGTGCTGGAATATGTGCCCGAGACAGTGTACCGGGTGGCCCGCCACTTCACCAAGGCCAAGTTGA
GSK3AKO	7		GSK3A_sgRNA_Ex4	GCTTTACCTAAATCTGGTGCTGGAATATGTGCCCGAGACAGTGTACCCGGGTGGCCCGCCACTTCACCAAGGCCAAGTTGA	1 bp insertion	frameshift	S3B-C
Reference			GSK3B_sgRNA_Ex5	CTGCCATCGGGATATTAAACCGCAGAACCTCTTGTTGGATCCTGATACTGCTGTATTAAAACTCTGTGACTTTGGAAGGT
GSK3BKO	21		GSK3B_sgRNA_Ex5	CTGCCATCGGGATATTAAACCGCAGAACCTCTTGGTTGGATCCTGATACTGCTGTATTAAAACTCTGTGACTTTGGAAGGT	1 bp insertion	frameshift	S3B-C
Reference			HUWE1_sgRNA_Ex1	AATTGAAATCATGAAAGTAGACAGGACTAAACTGAAGAAGACACCTACTGAGGCTGTAAGTATCCAAAAGTTTACTTTGC
HUWE1KO	12		HUWE1_sgRNA_Ex1	AATTGAAATCATGAAAGTAGACAGGACTAAACTGAAGAAGACACC-----------TAAGTATCCAAAAGTTTACTTTGC	11 bp deletion	frameshift	S4C-F
Reference			HUWE1_sgRNA_Ex2	CAGAGCCTTAATAGACAAACTCAAAGTTTGTAATGATGAGCAACTTCTCTTGGAACTGCAGCAGATCAAAACATGGAACA
WT	27		HUWE1_sgRNA_Ex2	CAGAGCCTTAATAGACAAACTCAAAGTTTGTAATGATGAGCAACTTCTCTTGGAACTGCAGCAGATCAAAACATGGAACA	none	WT	S4C-F
WT	30		HUWE1_sgRNA_Ex2	CAGAGCCTTAATAGACAAACTCAAAGTTTGTAATGATGAGCAACTTCTCTTGGAACTGCAGCAGATCAAAACATGGAACA	none	WT	S4C-F
HUWE1KO	26		HUWE1_sgRNA_Ex2	CAGAGNCTTAATAGACAAACTCAAAGTTTGT----------------TCTTGGAACTGCAGCAGATCAAAACATGGAACA	16 bp deletion	frameshift	S4C-F
HUWE1KO	28		HUWE1_sgRNA_Ex2	CAGAGNCTTAATAGACAAACTCAAAGTTTGTAATGATGAGCAACTTCTTCTTGGAACTGCAGCAGATCAAAACATGGAACA	1 bp insertion	frameshift	S4C-F

## Sheet: Double and triple mutants
Clone Name	Clone #	HDR Donor	CRISPR Guide 1	Genomic Sequence 1	Mutation 1	Genotype 1	CRISPR Guide 2	Genomic Sequence 2	Mutation 2	Genotype 2	Figures	CRISPR Guide 3	Genomic Sequence 3	Mutation 3	Genotype 3
Reference			CTNNB1_sgRNA_Ex3_II	CTGGACTCTGGAATCCATTCTGGTGCCACTACCACAGCTCCTTCTCTGAGTGGTAAAGGCAATCCTGAGGAAGAGGATGT			HUWE1_sgRNA_Ex1	AATTGAAATCATGAAAGTAGACAGGACTAAACTGAAGAAGACACCTACTGAGGCTGTAAGTATCCAAAAGTTTACTTTGC
CTNNB1(ST-A)	II4_25	CTNNB1 (ST-A mutant) donor	CTNNB1_sgRNA_Ex3_II	CTGGACTCTGGAATCCATGCTGGTGCCACTGCCACAGCTCCTGCTCTGAGTGGTAAAGGCAATCCTGAGGAAGAGGATGT	3 point mutations	S37A, T41A, S45A	HUWE1_sgRNA_Ex1	AATTGAAATCATGAAAGTAGACAGGACTAAACTGAAGAAGACACCTACTGAGGCTGTAAGTATCCAAAAGTTTACTTTGC	none	WT	S2F
CTNNB1(ST-A)	II4_32	CTNNB1 (ST-A mutant) donor	CTNNB1_sgRNA_Ex3_II	CTGGACTCTGGAATCCATGCTGGTGCCACTGCCACAGCTCCTGCTCTGAGTGGTAAAGGCAATCCTGAGGAAGAGGATGT	3 point mutations	S37A, T41A, S45A	HUWE1_sgRNA_Ex1	AATTGAAATCATGAAAGTAGACAGGACTAAACTGAAGAAGACACCTACTGAGGCTGTAAGTATCCAAAAGTTTACTTTGC	none	WT	S2F
CTNNB1(ST-A); HUWE1KO-1	II4_27	CTNNB1 (ST-A mutant) donor	CTNNB1_sgRNA_Ex3_II	CTGGACTCTGGAATCCATGCTGGTGCCACTGCCACAGCTCCTGCTCTGAGTGGTAAAGGCAATCCTGAGGAAGAGGATGT	3 point mutations	S37A, T41A, S45A	HUWE1_sgRNA_Ex1	AATTGAAATCATGAAAGTAGACAGGACTAAACTGAAGAAGACACCTAACTGAGGCTGTAAGTATCCAAAAGTTTACTTTGC	1 bp insertion	frameshift	S2F
CTNNB1(ST-A); HUWE1KO-1	II4_28	CTNNB1 (ST-A mutant) donor	CTNNB1_sgRNA_Ex3_II	CTGGACTCTGGAATCCATGCTGGTGCCACTGCCACAGCTCCTGCTCTGAGTGGTAAAGGCAATCCTGAGGAAGAGGATGT	3 point mutations	S37A, T41A, S45A	HUWE1_sgRNA_Ex1	AATTGAAATCATGAAAGTAGACAGGACTAAACTGAAGAAGACACCTAATA-----------------------ACTTTGC	26 bp deletion, 3 bp insertion	frameshift	S2F
CTNNB1(ST-A); HUWE1KO-1	II4_29	CTNNB1 (ST-A mutant) donor	CTNNB1_sgRNA_Ex3_II	CTGGACTCTGGAATCCATGCTGGTGCCACTGCCACAGCTCCTGCTCTGAGTGGTAAAGGCAATCCTGAGGAAGAGGATGT	3 point mutations	S37A, T41A, S45A	HUWE1_sgRNA_Ex1	AATTGAAATCATGAAAGTAGACAGGACTAAACTG-------------CTGAGGCTGTMAGTATCCAAAAGTTTACTTTGC	13 bp deletion	frameshift	S2F
CTNNB1(ST-A); HUWE1KO-1	II4_30	CTNNB1 (ST-A mutant) donor	CTNNB1_sgRNA_Ex3_II	CTGGACTCTGGAATCCATGCTGGTGCCACTGCCACAGCTCCTGCTCTGAGTGGTAAAGGCAATCCTGAGGAAGAGGATGT	3 point mutations	S37A, T41A, S45A	HUWE1_sgRNA_Ex1	AATTGAAATCATGAAAGTAGACAGGACTAAACTGAAGAAGACACCTA--GAGGCTGTAAGTATCCAAAAGTTTACTTTGC	2 bp deletion	frameshift	S2F
Reference			CTNNB1_sgRNA_Ex3_II	CTGGACTCTGGAATCCATTCTGGTGCCACTACCACAGCTCCTTCTCTGAGTGGTAAAGGCAATCCTGAGGAAGAGGATGT			HUWE1_sgRNA_Ex2	CAGAGCCTTAATAGACAAACTCAAAGTTTGTAATGATGAGCAACTTCTCTTGGAACTGCAGCAGATCAAAACATGGAACA
CTNNB1(ST-A)	II4_1	CTNNB1 (ST-A mutant) donor	CTNNB1_sgRNA_Ex3_II	CTGGACTCTGGAATCCATGCTGGTGCCACTGCCACAGCTCCTGCTCTGAGTGGTAAAGGCAATCCTGAGGAAGAGGATGT	3 point mutations	S37A, T41A, S45A	HUWE1_sgRNA_Ex2	CAGAGCCTTAATAGACAAACTCAAAGTTTGTAATGATGAGCAACTTCTCTTGGAACTGCAGCAGATCAAAACATGGAACA	none	WT	2A-F, S2B, S2F
CTNNB1(ST-A)	II4_8	CTNNB1 (ST-A mutant) donor	CTNNB1_sgRNA_Ex3_II	CTGGACTCTGGAATCCATGCTGGTGCCACTGCCACAGCTCCTGCTCTGAGTGGTAAAGGCAATCCTGAGGAAGAGGATGT	3 point mutations	S37A, T41A, S45A	HUWE1_sgRNA_Ex2	CAGAGCCTTAATAGACAAACTCAAAGTTTGTAATGATGAGCAACTTCTCTTGGAACTGCAGCAGATCAAAACATGGAACA	none	WT	S2F
CTNNB1(ST-A)	II4_9	CTNNB1 (ST-A mutant) donor	CTNNB1_sgRNA_Ex3_II	CTGGACTCTGGAATCCATGCTGGTGCCACTGCCACAGCTCCTGCTCTGAGTGGTAAAGGCAATCCTGAGGAAGAGGATGT	3 point mutations	S37A, T41A, S45A	HUWE1_sgRNA_Ex2	CAGAGCCTTAATAGACAAACTCAAAGTTTGTAATGATGAGCAACTTCTCTTGGAACTGCAGCAGATCAAAACATGGAACA	none	WT	S2F
CTNNB1(ST-A)	II4_10	CTNNB1 (ST-A mutant) donor	CTNNB1_sgRNA_Ex3_II	CTGGACTCTGGAATCCATGCTGGTGCCACTGCCACAGCTCCTGCTCTGAGTGGTAAAGGCAATCCTGAGGAAGAGGATGT	3 point mutations	S37A, T41A, S45A	HUWE1_sgRNA_Ex2	CAGAGCCTTAATAGACAAACTCAAAGTTTGTAATGATGAGCAACTTCTCTTGGAACTGCAGCAGATCAAAACATGGAACA	none	WT	S2F
CTNNB1(ST-A)	II4_39	CTNNB1 (ST-A mutant) donor	CTNNB1_sgRNA_Ex3_II	CTGGACTCTGGAATCCATGCTGGTGCCACTGCCACAGCTCCTGCTCTGAGTGGTAAAGGCAATCCTGAGGAAGAGGATGT	3 point mutations	S37A, T41A, S45A	HUWE1_sgRNA_Ex2	CAGAGCCTTAATAGACAAACTCAAAGTTTGTAATGATGAGCAACTTCTCTTGGAACTGCAGCAGATCAAAACATGGAACA	none	WT	S2F
CTNNB1(ST-A)	II4_42	CTNNB1 (ST-A mutant) donor	CTNNB1_sgRNA_Ex3_II	CTGGACTCTGGAATCCATGCTGGTGCCACTGCCACAGCTCCTGCTCTGAGTGGTAAAGGCAATCCTGAGGAAGAGGATGT	3 point mutations	S37A, T41A, S45A	HUWE1_sgRNA_Ex2	CAGAGCCTTAATAGACAAACTCAAAGTTTGTAATGATGAGCAACTTCTCTTGGAACTGCAGCAGATCAAAACATGGAACA	none	WT	S2F
CTNNB1(ST-A)	II4_45	CTNNB1 (ST-A mutant) donor	CTNNB1_sgRNA_Ex3_II	CTGGACTCTGGAATCCATGCTGGTGCCACTGCCACAGCTCCTGCTCTGAGTGGTAAAGGCAATCCTGAGGAAGAGGATGT	3 point mutations	S37A, T41A, S45A	HUWE1_sgRNA_Ex2	CAGAGCCTTAATAGACAAACTCAAAGTTTGTAATGATGAGCAACTTCTCTTGGAACTGCAGCAGATCAAAACATGGAACA	none	WT	2A-F, S2B, S2F
CTNNB1(ST-A)	II4_46	CTNNB1 (ST-A mutant) donor	CTNNB1_sgRNA_Ex3_II	CTGGACTCTGGAATCCATGCTGGTGCCACTGCCACAGCTCCTGCTCTGAGTGGTAAAGGCAATCCTGAGGAAGAGGATGT	3 point mutations	S37A, T41A, S45A	HUWE1_sgRNA_Ex2	CAGAGCCTTAATAGACAAACTCAAAGTTTGTAATGATGAGCAACTTCTCTTGGAACTGCAGCAGATCAAAACATGGAACA	none	WT	S2F
CTNNB1(ST-A)	II4_47	CTNNB1 (ST-A mutant) donor	CTNNB1_sgRNA_Ex3_II	CTGGACTCTGGAATCCATGCTGGTGCCACTGCCACAGCTCCTGCTCTGAGTGGTAAAGGCAATCCTGAGGAAGAGGATGT	3 point mutations	S37A, T41A, S45A	HUWE1_sgRNA_Ex2	CAGAGCCTTAATAGACAAACTCAAAGTTTGTAATGATGAGCAACTTCTCTTGGAACTGCAGCAGATCAAAACATGGAACA	none	WT	S2F
CTNNB1(ST-A)	II4_50	CTNNB1 (ST-A mutant) donor	CTNNB1_sgRNA_Ex3_II	CTGGACTCTGGAATCCATGCTGGTGCCACTGCCACAGCTCCTGCTCTGAGTGGTAAAGGCAATCCTGAGGAAGAGGATGT	3 point mutations	S37A, T41A, S45A	HUWE1_sgRNA_Ex2	CAGAGCCTTAATAGACAAACTCAAAGTTTGTAATGATGAGCAACTTCTCTTGGAACTGCAGCAGATCAAAACATGGAACA	none	WT	S2F
CTNNB1(ST-A); HUWE1KO-2	II4_4	CTNNB1 (ST-A mutant) donor	CTNNB1_sgRNA_Ex3_II	CTGGACTCTGGAATCCATGCTGGTGCCACTGCCACAGCTCCTGCTCTGAGTGGTAAAGGCAATCCTGAGGAAGAGGATGT	3 point mutations	S37A, T41A, S45A	HUWE1_sgRNA_Ex2	CAGAGCCTTAATAGACAAACTCAAAGTTTGTAATGATGAGCAACT--TCTTGGAACTGCAGCAGATCAAAACATGGAACA	2 bp deletion	frameshift	2A-F, S2B, S2F
CTNNB1(ST-A); HUWE1KO-2	II4_11	CTNNB1 (ST-A mutant) donor	CTNNB1_sgRNA_Ex3_II	CTGGACTCTGGAATCCATGCTGGTGCCACTGCCACAGCTCCTGCTCTGAGTGGTAAAGGCAATCCTGAGGAAGAGGATGT	3 point mutations	S37A, T41A, S45A	HUWE1_sgRNA_Ex2	CAGAGCCTTAATAGACAAACTCAAAGTTTGTAATGATGAGCAACTTCATCTTGGAACTGCAGCAGATCAAAACATGGAACA	1 bp insertion	frameshift	S2F
CTNNB1(ST-A); HUWE1KO-2	II4_12	CTNNB1 (ST-A mutant) donor	CTNNB1_sgRNA_Ex3_II	CTGGACTCTGGAATCCATGCTGGTGCCACTGCCACAGCTCCTGCTCTGAGTGGTAAAGGCAATCCTGAGGAAGAGGATGT	3 point mutations	S37A, T41A, S45A	HUWE1_sgRNA_Ex2	CAGAGCCTTAATAGACAAACTCAAAGTTTGTAATGATGAGCA-----------AACTGCAGCAGATCAAAACATGGAACA	11 bp deletion	frameshift	2A-F, S2B, S2F
CTNNB1(ST-A); HUWE1KO-2	II4_40	CTNNB1 (ST-A mutant) donor	CTNNB1_sgRNA_Ex3_II	CTGGACTCTGGAATCCATGCTGGTGCCACTGCCACAGCTCCTGCTCTGAGTGGTAAAGGCAATCCTGAGGAAGAGGATGT	3 point mutations	S37A, T41A, S45A	HUWE1_sgRNA_Ex2	CAGAGCCTTAATAGACAAACTCAAAGTTTGTAATGATGAGCAACTTCATCTTGGAACTGCAGCAGATCAAAACATGGAACA	1 bp insertion	frameshift	S2F
CTNNB1(ST-A); HUWE1KO-2	II4_41	CTNNB1 (ST-A mutant) donor	CTNNB1_sgRNA_Ex3_II	CTGGACTCTGGAATCCATGCTGGTGCCACTGCCACAGCTCCTGCTCTGAGTGGTAAAGGCAATCCTGAGGAAGAGGATGT	3 point mutations	S37A, T41A, S45A	HUWE1_sgRNA_Ex2	CAGAGCCTTAATAGACAAACTCAAAGTTTGTAATGATGAGCAA----TCTTGGAACTGCAGCAGATCAAAACATGGAACA	4 bp deletion	frameshift	2A-F, S2B, S2F
Reference			CSNK1A1_sgRNA_Ex2	GCTAGAATCTCAGAAGGCCAGGCATCCCCAGTTGCTGTACGAGAGCAAGCTCTATAAGATTCTTCAAGGTGGGGTTGGCA			HUWE1_sgRNA_Ex2	CAGAGCCTTAATAGACAAACTCAAAGTTTGTAATGATGAGCAACTTCTCTTGGAACTGCAGCAGATCAAAACATGGAACA
CSNK1A1KO-1; HUWE1KO-1	8_16		CSNK1A1_sgRNA_Ex2	GCTAGAATCTCAGAAGGCCAGGCATCCCCA[473bp]GCTGTACGAGAGCAAGCTCTATAAGATTCTTCAAGGTGGGGTT	473 bp insertion	frameshift	HUWE1_sgRNA_Ex2	CAGAGNCTTAATAGACAAACTCAAAGTTTGTAATGATGAGCAACTTCTTCTTGGAACTGCAGCAGATCAAAACATGGAAC	1 bp insertion	frameshift	1A-F, S1A-E, 3A-F, 5A-H, S5D-E
Reference			CSNK1A1_sgRNA_Ex3	CGGTGGTATGGTCAGGAAAAAGACTACAATGTACTAGTCATGGATCTTCTGGGACCTAGCCTCGAAGACCTCTTCAATTT			HUWE1_sgRNA_Ex1	AATTGAAATCATGAAAGTAGACAGGACTAAACTGAAGAAGACACCTACTGAGGCTGTAAGTATCCAAAAGTTTACTTTGC
CSNK1A1KO-2; HUWE1KO-2	19_5		CSNK1A1_sgRNA_Ex3	CGGTGGTATGGTCAGGAAAAAGACTACAATGTACTAGTCAT------TCTGGGACCTAGCCTCGAAGACCTCTTCAATTT	6 bp deletion	2 amino acid deletion	HUWE1_sgRNA_Ex1	AATTGAAATCATGAAAGTAGACAGGACTAAACTGAA-------------GAGGCTGTAAGTATCCAAAAGTTTACTTTGC	13 bp deletion	frameshift	3A-F
Reference			CSNK1A1_sgRNA_Ex3	CGGTGGTATGGTCAGGAAAAAGACTACAATGTACTAGTCATGGATCTTCTGGGACCTAGCCTCGAAGACCTCTTCAATTT			HUWE1_sgRNA_Ex2	CAGAGCCTTAATAGACAAACTCAAAGTTTGTAATGATGAGCAACTTCTCTTGGAACTGCAGCAGATCAAAACATGGAACA
CSNK1A1KO-2; HUWE1KO-1	19_24		CSNK1A1_sgRNA_Ex3	CGGTGGTATGGTCAGGAAAAAGACTACAATGTACTAGTCAT------TCTGGGACCTAGCCTCGAAGACCTCTTCAATTT	6 bp deletion	2 amino acid deletion	HUWE1_sgRNA_Ex2	CAGAGCCTTAATAGACAAACTCAAAGTTTGTAATGATGAGCAACT--TCTTGGAACTGCAGCAGATCAAAACATGGAACA	2 bp deletion	frameshift	3A-F
Reference			APC_sgRNA_Ex18_2	CTAGGCAACTACCATCCAGCAACAGAAAATCCAGGAACTTCTTCAAAGCGAGGTTTGCAGATCTCCACCACTGCAGCCCA			HUWE1_sgRNA_Ex2	CAGAGCCTTAATAGACAAACTCAAAGTTTGTAATGATGAGCAACTTCTCTTGGAACTGCAGCAGATCAAAACATGGAACA
APCKO-1; HUWE1KO-1	CR2-A2_16		APC_sgRNA_Ex18_2	CTAGGCAACTACCATCCAGCAACAGAAAATCCAGGAACTTT-----AGCGAGGTTTGCAGATCTCCACCACTGCAGCCCA	1 bp substitution, 5 bp deletion	frameshift	HUWE1_sgRNA_Ex2	CAGAGCCTTAATAGACAAACTCAAAGTTTGTAATGATGAGCAACTTCATCTTGGAACTGCAGCAGATCAAAACATGGAACA	1 bp insertion	frameshift	3A-F
APCKO-1; HUWE1KO-2	CR2-A2_24		APC_sgRNA_Ex18_2	CTAGGCAACTACCATCCAGCAACAGAAAATCCAGGAACTTT-----AGCGAGGTTTGCAGATCTCCACCACTGCAGCCCA	1 bp substitution, 5 bp deletion	frameshift	HUWE1_sgRNA_Ex2	CAGAGCCTTAATAGACAAACTCAAAGTTTGTAATGATGAGCAACTTCTTCTTGGAACTGCAGCAGATCAAAACATGGAACA	1 bp insertion	frameshift	3A-F
Reference			APC_sgRNA_Ex18_1	AGCTTAGATAGTTCTCGTTCTGAAAAAGATAGAAGTTTGGAGAGAGAACGCGGAATTGGTCTAGGCAACTACCATCCAGC			HUWE1_sgRNA_Ex1	AATTGAAATCATGAAAGTAGACAGGACTAAACTGAAGAAGACACCTACTGAGGCTGTAAGTATCCAAAAGTTTACTTTGC
APCKO-2; HUWE1KO-1	CR1-G3_7		APC_sgRNA_Ex18_1	AGCTTAGATAGTTCTCGTTCTGAAAAAGATAGAAGTTTGGAGAGAGAA-----AATTGGTCTAGGCAACTACCATCCAGC	5 bp deletion	frameshift	HUWE1_sgRNA_Ex1	AATTGAAATCATGAAAGTAGACAGGACTAAACTGAAGAAGACACCTA[98]CTGAGGCTGTAAGTATCCAAAAGTTTACTTTGC	98 bp insertion	frameshift	3A-F
Reference			APC_sgRNA_Ex18_2	CTAGGCAACTACCATCCAGCAACAGAAAATCCAGGAACTTCTTCAAAGCGAGGTTTGCAGATCTCCACCACTGCAGCCCA			CSNK1A1_sgRNA_Ex3	AGGTGGTATGGTCAGGAAAAAGACTACAATGTACTAGTCATGGATCTTCTGGGACCTAGCCTCGAAGACCTCTTCAATTT
APCKO-1; CSNK1A1KO-1	CR2-A2_20		APC_sgRNA_Ex18_2	CTAGGCAACTACCATCCAGCAACAGAAAATCCAGGAACTTT-----AGCGAGGTTTGCAGATCTCCACCACTGCAGCCCA	1 bp substitution, 5 bp deletion	frameshift	CSNK1A1_sgRNA_Ex3	AGGTGGTATGGTCAGGAAAAAGACTACAATGTACTAGTCATGC----TCTGGGACCTAGCCTCGAAGACCTCTTCAATTT	1 bp substitution, 4 bp deletion	frameshift	3A-F, 4A-E, S3A, S3D, S4A-B
Reference			APC_sgRNA_Ex18_2	CTAGGCAACTACCATCCAGCAACAGAAAATCCAGGAACTTCTTCAAAGCGAGGTTTGCAGATCTCCACCACTGCAGCCCA			CSNK1A1_sgRNA_Ex3	AGGTGGTATGGTCAGGAAAAAGACTACAATGTACTAGTCATGGATCTTCTGGGACCTAGCCTCGAAGACCTCTTCAATTT				HUWE1_sgRNA_Ex1	AATTGAAATCATGAAAGTAGACAGGACTAAACTGAAGAAGACACCTACTGAGGCTGTAAGTATCCAAAAGTTTACTTTGC
APCKO-1; CSNK1A1KO-1	CR2-A2_20_5		APC_sgRNA_Ex18_2	CTAGGCAACTACCATCCAGCAACAGAAAATCCAGGAACTTT-----AGCGAGGTTTGCAGATCTCCACCACTGCAGCCCA	1 bp substitution, 5 bp deletion	frameshift	CSNK1A1_sgRNA_Ex3	AGGTGGTATGGTCAGGAAAAAGACTACAATGTACTAGTCATGC----TCTGGGACCTAGCCTCGAAGACCTCTTCAATTT	1 bp substitution, 4 bp deletion	frameshift	3A-F	HUWE1_sgRNA_Ex1	AATTGAAATCATGAAAGTAGACAGGACTAAACTGAAGAAGACACCTACTGAGGCTGTAAGTATCCAAAAGTTTACTTTGC	None	WT
APCKO-1; CSNK1A1KO-1	CR2-A2_20_13		APC_sgRNA_Ex18_2	CTAGGCAACTACCATCCAGCAACAGAAAATCCAGGAACTTT-----AGCGAGGTTTGCAGATCTCCACCACTGCAGCCCA	1 bp substitution, 5 bp deletion	frameshift	CSNK1A1_sgRNA_Ex3	AGGTGGTATGGTCAGGAAAAAGACTACAATGTACTAGTCATGC----TCTGGGACCTAGCCTCGAAGACCTCTTCAATTT	1 bp substitution, 4 bp deletion	frameshift	3C-F	HUWE1_sgRNA_Ex1	AATTGAAATCATGAAAGTAGACAGGACTAAACTGAAGAAGACACCTACTGAGGCTGTAAGTATCCAAAAGTTTACTTTGC	None	WT
APCKO-1; CSNK1A1KO-1; HUWE1KO-1	CR2-A2_20_10		APC_sgRNA_Ex18_2	CTAGGCAACTACCATCCAGCAACAGAAAATCCAGGAACTTT-----AGCGAGGTTTGCAGATCTCCACCACTGCAGCCCA	1 bp substitution, 5 bp deletion	frameshift	CSNK1A1_sgRNA_Ex3	AGGTGGTATGGTCAGGAAAAAGACTACAATGTACTAGTCATGC----TCTGGGACCTAGCCTCGAAGACCTCTTCAATTT	1 bp substitution, 4 bp deletion	frameshift	3A-F	HUWE1_sgRNA_Ex1	AATTGAAATCATGAAAGTAGACAGGACTAAACTGAAGAAGACA--------------------CCAAAAGTTTACTTTGC	20 bp deletion	frameshift
APCKO-1; CSNK1A1KO-1; HUWE1KO-2	CR2-A2_20_14		APC_sgRNA_Ex18_2	CTAGGCAACTACCATCCAGCAACAGAAAATCCAGGAACTTT-----AGCGAGGTTTGCAGATCTCCACCACTGCAGCCCA	1 bp substitution, 5 bp deletion	frameshift	CSNK1A1_sgRNA_Ex3	AGGTGGTATGGTCAGGAAAAAGACTACAATGTACTAGTCATGC----TCTGGGACCTAGCCTCGAAGACCTCTTCAATTT	1 bp substitution, 4 bp deletion	frameshift	3A-F	HUWE1_sgRNA_Ex1	AATTGAAATCATGAAAGTAGACAGGACTAAACTGAAGAAGACACCTA--GAGGCTGTAAGTATCCAAAAGTTTACTTTGC	2 bp deletion	frameshift
APCKO-1; CSNK1A1KO-1; HUWE1KO-3	CR2-A2_20_15		APC_sgRNA_Ex18_2	CTAGGCAACTACCATCCAGCAACAGAAAATCCAGGAACTTT-----AGCGAGGTTTGCAGATCTCCACCACTGCAGCCCA	1 bp substitution, 5 bp deletion	frameshift	CSNK1A1_sgRNA_Ex3	AGGTGGTATGGTCAGGAAAAAGACTACAATGTACTAGTCATGC----TCTGGGACCTAGCCTCGAAGACCTCTTCAATTT	1 bp substitution, 4 bp deletion	frameshift	3A-F	HUWE1_sgRNA_Ex1	AATTGAAATCATGAAAGTAGACAGGACTAAACTGAAGAAGACACCT----AGGCTGTAAGTATCCAAAAGTTTACTTTGC	4 bp deletion	frameshift
Reference			AXIN1_sgRNA_Ex1_I	CAAAATGAATATCCAAGAGCAGGGTTTCCCCTTGGACCTCGGAGCAAGTTTCACCGAAGATGCTCCCCGACCCCCAGTGC			AXIN2_sgRNA_Ex1	AGGTCACCAAACCCATGCCTGTCTCTTCCAACACCAGGCGGAACGAAGATGGGTTGGGGGAGCCGGAGGGGCGGGCATCT
AXIN1KO; AXIN2KO	7		AXIN1_sgRNA_Ex1_I	CAAAATGAATATCCAAGAGCAGGGTTTCCCTGCT-------------------------------------------...	545 bp deletion, 4 bp insertion	frameshift	AXIN2_sgRNA_Ex1	AGGTCACCAAACCCATGTCTGTCTCTTCCAACACCAGGCGGAACGA-GATGGGTTGGGGGAGCCGGAGGGGCGGGCATCT	1 bp deletion	frameshift	4A-E, S3A, S3D, S4A-B
Reference			CSNK1A1_sgRNA_Ex2	GCTAGAATCTCAGAAGGCCAGGCATCCCCAGTTGCTGTACGAGAGCAAGCTCTATAAGATTCTTCAAGGTGGGGTTGGCA			AXIN1_sgRNA_Ex1_I	CAAAATGAATATCCAAGAGCAGGGTTTCCCCTTGGACCTCGGAGCAAGTTTCACCGAAGATGCTCCCCGACCCCCAGTGC				AXIN2_sgRNA_Ex4	CTTTTCCTTTCCCTTAGAGATGGAATTCCTCCTTATCGTGTGGGCAGTAAGAAACAGCTCCAGAGAGAAATGCATCGCAG
CSNK1A1KO; AXIN1KO; AXIN2KO	8_4		CSNK1A1_sgRNA_Ex2	GCTAGAATCTCAGAAGGCCAGGCATCCCCA[473bp]GCTGTACGAGAGCAAGCTCTATAAGATTCTTCAAGGTGGGGTT	473 bp insertion	frameshift	AXIN1_sgRNA_Ex1_I	CAAAATGAATATC----------------------------------------------------------------...	172 bp deletion	frameshift	4A-E, S3A, S3D, S4A-B	AXIN2_sgRNA_Ex4	CTTTTCCTTTCCCTTAGAGATGGAATTCCTCCTTTATCGTGTGGGCAGTAAGAAACAGCTCCAGAGAGAAATGCATCGCAG	1 bp insertion	frameshift
Reference			CSNK1A1_sgRNA_Ex2	GCTAGAATCTCAGAAGGCCAGGCATCCCCAGTTGCTGTACGAGAGCAAGCTCTATAAGATTCTTCAAGGTGGGGTTGGCA			AXIN1_sgRNA_Ex1_I	CAAAATGAATATCCAAGAGCAGGGTTTCCCCTTGGACCTCGGAGCAAGTTTCACCGAAGATGCTCCCCGACCCCCAGTGC
CSNK1A1KO; AXIN1KO	8_5		CSNK1A1_sgRNA_Ex2	GCTAGAATCTCAGAAGGCCAGGCATCCCCA[473bp]GCTGTACGAGAGCAAGCTCTATAAGATTCTTCAAGGTGGGGTT	473 bp insertion	frameshift	AXIN1_sgRNA_Ex1_I	CAAAATGAATATCCAAGAGCAGGGTTTCCCCTT-GACCTCGGAGCAAGTTTCACCGAAGATGCTCCCCGACCCCCAGTGC	1 bp deletion	frameshift	4A-E, S3A, S3D, S4A-B
Reference			CSNK1A1_sgRNA_Ex2	GCTAGAATCTCAGAAGGCCAGGCATCCCCAGTTGCTGTACGAGAGCAAGCTCTATAAGATTCTTCAAGGTGGGGTTGGCA			AXIN2_sgRNA_Ex4	CTTTTCCTTTCCCTTAGAGATGGAATTCCTCCTTATCGTGTGGGCAGTAAGAAACAGCTCCAGAGAGAAATGCATCGCAG
CSNK1A1KO; AXIN2KO	8_1		CSNK1A1_sgRNA_Ex2	GCTAGAATCTCAGAAGGCCAGGCATCCCCA[473bp]GCTGTACGAGAGCAAGCTCTATAAGATTCTTCAAGGTGGGGTT	473 bp insertion	frameshift	AXIN2_sgRNA_Ex4	CTTTTCCTTTCCCTTAGAGATGGAATTCCTCCTT[379bp]ATCGTGTGGGCAGTAAGAAACAGCTCCAGAGAGAAATGCATCGCAG	379 bp insertion	frameshift	4A-E, S3A, S3D, S4A-B
Reference			GSK3A_sgRNA_Ex4	GCTTTACCTAAATCTGGTGCTGGAATATGTGCCCGAGACAGTGTACCGGGTGGCCCGCCACTTCACCAAGGCCAAGTTGA			GSK3B_sgRNA_Ex5	CTGCCATCGGGATATTAAACCGCAGAACCTCTTGTTGGATCCTGATACTGCTGTATTAAAACTCTGTGACTTTGGAAGGT
GSK3AKO; GSK3BKO	2		GSK3A_sgRNA_Ex4	GCTTTACCTAAATCTGGTGCTGGAATATGTGCCCGAGACAGTGTACC--GTGGCCCGCCACTTCACCAAGGCCAAGTTGA	2 bp deletion	frameshift	GSK3B_sgRNA_Ex5	CTGCCATCGGGATATTAAACCGCAGAACCTCTT----GATCCTGATACTGCTGTATTAAAACTCTGTGACTTTGGAAGGT	4 bp deletion	frameshift	4A-E, S3A-D, S4A-B
Reference			CSNK1A1_sgRNA_Ex2	GCTAGAATCTCAGAAGGCCAGGCATCCCCAGTTGCTGTACGAGAGCAAGCTCTATAAGATTCTTCAAGGTGGGGTTGGCA			GSK3A_sgRNA_Ex4	GCTTTACCTAAATCTGGTGCTGGAATATGTGCCCGAGACAGTGTACCGGGTGGCCCGCCACTTCACCAAGGCCAAGTTGA				GSK3B_sgRNA_Ex5	CTGCCATCGGGATATTAAACCGCAGAACCTCTTGTTGGATCCTGATACTGCTGTATTAAAACTCTGTGACTTTGGAAGGT
CSNK1A1KO; GSK3AKO; GSK3BKO	8_8		CSNK1A1_sgRNA_Ex2	GCTAGAATCTCAGAAGGCCAGGCATCCCCA[473bp]GCTGTACGAGAGCAAGCTCTATAAGATTCTTCAAGGTGGGGTT	473 bp insertion	frameshift	GSK3A_sgRNA_Ex4	GCTTTACCTAAATCTGGTGCTGGAATATGTGCCCGAGACAGTGTAC-GGGTGGCCCGCCACTTCACCAAGGCCAAGTTGA	1 bp deletion	frameshift	4A-E, S3A, S3D, S4A-B	GSK3B_sgRNA_Ex5	CTGCCATCGGGATATTAAACCGCAGAACCTCTT[62bp]GTTGGATCCTGATACTGCTGTATTAAAACTCTGTGACTTTGGAAGGT	62 bp insertion	frameshift
Reference			CSNK1A1_sgRNA_Ex2	GCTAGAATCTCAGAAGGCCAGGCATCCCCAGTTGCTGTACGAGAGCAAGCTCTATAAGATTCTTCAAGGTGGGGTTGGCA			GSK3A_sgRNA_Ex4	GCTTTACCTAAATCTGGTGCTGGAATATGTGCCCGAGACAGTGTACCGGGTGGCCCGCCACTTCACCAAGGCCAAGTTGA
CSNK1A1KO; GSK3AKO	8_2		CSNK1A1_sgRNA_Ex2	GCTAGAATCTCAGAAGGCCAGGCATCCCCA[473bp]GCTGTACGAGAGCAAGCTCTATAAGATTCTTCAAGGTGGGGTT	473 bp insertion	frameshift	GSK3A_sgRNA_Ex4	GCTTTACCTAAATCTGGTGCTGGAATATGTGCCCGAGACAGTGTAC-GGGTGGCCCGCCACTTCACCAAGGCCAAGTTGA	1 bp deletion	frameshift	4A-E, S3A, S3D, S4A-B
Reference			CSNK1A1_sgRNA_Ex2	GCTAGAATCTCAGAAGGCCAGGCATCCCCAGTTGCTGTACGAGAGCAAGCTCTATAAGATTCTTCAAGGTGGGGTTGGCA			GSK3B_sgRNA_Ex5	CTGCCATCGGGATATTAAACCGCAGAACCTCTTGTTGGATCCTGATACTGCTGTATTAAAACTCTGTGACTTTGGAAGGT
CSNK1A1KO; GSK3BKO	8_3		CSNK1A1_sgRNA_Ex2	GCTAGAATCTCAGAAGGCCAGGCATCCCCA[473bp]GCTGTACGAGAGCAAGCTCTATAAGATTCTTCAAGGTGGGGTT	473 bp insertion	frameshift	GSK3B_sgRNA_Ex5	CTGCCATCGGGATATTAAACCGCAGAACCTCTTGGTTGGATCCTGATACTGCTGTATTAAAACTCTGTGACTTTGGAAGGT	1 bp insertion	frameshift	4A-E, S3A, S3D, S4A-B
Reference			CSNK1A1_sgRNA_Ex2	GCTAGAATCTCAGAAGGCCAGGCATCCCCAGTTGCTGTACGAGAGCAAGCTCTATAAGATTCTTCAAGGTGGGGTTGGCA			HUWE1_C4341R_sgRNA1	CCATCGAGATGACAGGTCCACAGATCGCCTGCCTTCAGCTCACACATGGTAAAAGGAAGGGTTTGTTTCTCCTTTTCAGT
CSNK1A1KO; HUWE1C4341R-1	8_3		CSNK1A1_sgRNA_Ex2	GCTAGAATCTCAGAAGGCCAGGCATCCCCA[473bp]GCTGTACGAGAGCAAGCTCTATAAGATTCTTCAAGGTGGGGTT	473 bp insertion	frameshift	HUWE1_C4341R_sgRNA1	CCATCGAGATGACAGGTCCACAGATCGCCTGCCTTCAGCTCACACACGGTAAAAGGAAGGGTTTGTTTCTCCTTTTCAGT	T to C substitution	C4341R	5A-H, S5D-E
CSNK1A1KO; HUWE1C4341R-2	8_4		CSNK1A1_sgRNA_Ex2	GCTAGAATCTCAGAAGGCCAGGCATCCCCA[473bp]GCTGTACGAGAGCAAGCTCTATAAGATTCTTCAAGGTGGGGTT	473 bp insertion	frameshift	HUWE1_C4341R_sgRNA1	CCATCGAGATGACAGGTCCACAGATCGCCTGCCTTCAGCTCACACACGGTAAAAGGAAGGGTTTGTTTCTCCTTTTCAGT	T to C substitution	C4341R	5A-H, S5D-E
CSNK1A1KO; HUWE1C4341R-3	8_5		CSNK1A1_sgRNA_Ex2	GCTAGAATCTCAGAAGGCCAGGCATCCCCA[473bp]GCTGTACGAGAGCAAGCTCTATAAGATTCTTCAAGGTGGGGTT	473 bp insertion	frameshift	HUWE1_C4341R_sgRNA1	CCATCGAGATGACAGGTCCACAGATCGCCTGCCTTCAGCTCACACACGGTAAAAGGAAGGGTTTGTTTCTCCTTTTCAGT	T to C substitution	C4341R	5A-H, S5D-E
