# Supplementary material for: The ubiquitin ligase HUWE1 enhances WNT signaling by antagonizing destruction complex-mediated β-catenin degradation and through a mechanism independent of changes in β-catenin abundance
Source: PLoS Genet. 2025 May 27;21(5):e1011677. doi: 10.1371/journal.pgen.1011677 (PMC12148233; doi:10.1371/journal.pgen.1011677)
Supplement: S2 File — Oligonucleotides and primers used for generation and characterization of clonal cell lines engineered using CRISPR/Cas9 nuclease (CRISPRn), base editing, and CRISPRi, as well as those used for qRT-PCR, are described in separate spreadsheets labeled accordingly. CRISPRn, base editing and CRISPRi: the names and sequences of pairs of CRISPR guide oligonucleotides encoding sgRNAs, which were cloned into the respective vectors for each application as described in Materials and methods, are shown in columns A and B, respectively. Additionally, for CRISPRn and base editing the names and sequences of pairs of forward and reverse primers used to amplify corresponding genomic regions flanking sgRNA target sites are shown in columns C and D, respectively. Where applicable, the names and sequences of individual primers used to sequence the amplified target sites are shown in columns E and F, respectively. qRT-PCR: the names and sequences of pairs of forward and reverse primers used for qRT-PCR are shown in columns A and B, respectively. (XLSX) [file pgen.1011677.s010.xlsx]

## Sheet: CRISPRn
CRISPR guide oligonucleotides	Sequence (5'-3')	Primers for amplifying genomic sequence conataining target site	Sequence (5'-3')	Primer for sequencing target site	Sequence (5'-3')
CTNNB1_sgRNA_Ex3_II_A	CAC CGA CCA CAG CTC CTT CTC TGA G	CTNNB1_Ex3_For	TCG TTG CCA TTA AGC CAG TCT	CNNTB1_Ex3_Rev	AAC ATA GCA GCT CGT ACC CTC
CTNNB1_sgRNA_Ex3_II_B	AAA CCT CAG AGA AGG AGC TGT GGT C	CNNTB1_Ex3_Rev	AAC ATA GCA GCT CGT ACC CTC
CSNK1A1_sgRNA_Ex2_A	CAC CGC TTG CTC TCG TAC AGC AAC	CSNK1A1_Ex2_For	AGA ACA GTT TCC GAT CGC CT	CSNK1A1_Ex2_Seq	CGG ATT TCG TCA CTA CCC CC
CSNK1A1_sgRNA_Ex2_B	AAA CGT TGC TGT ACG AGA GCA AGC	CSNK1A1_Ex2_Rev	ATC AGA AGT GCC GCC GTA AA
CSNK1A1_sgRNA_Ex3_A	CAC CGT ACT AGT CAT GGA TCT TCT	CSNK1A1_Ex3_For	AGG CCA TAG GAA TCA GTG GC	CSNK1A1_Ex3_Seq	AAT TCA GCT GCC CTG GTA AC
CSNK1A1_sgRNA_Ex3_B	AAA CAG AAG ATC CAT GAC TAG TAC	CSNK1A1_Ex3_Rev	AGC TTT TCT AAG AGT CCC ACA CA
APC_sgRNA_Ex18-1_A	CAC CGA GAA GTT TGG AGA GAG AAC G	APC_Ex18_For	GGC CTG CGA AGT ACA AGG AT	APC_Ex18_Seq	CCC AAG GCA TCT CAT CGT AG
APC_sgRNA_Ex18-1_B	AAA CCG TTC TCT CTC CAA ACT TCT C	APC_Ex18_Rev	GTC GGC TGG GTA TTG ACC AT
APC_sgRNA_Ex18-2_A	CAC CGC CAG GAA CTT CTT CAA AGC G	APC_Ex18_For	GGC CTG CGA AGT ACA AGG AT	APC_Ex18_Seq	CCC AAG GCA TCT CAT CGT AG
APC_sgRNA_Ex18-2_B	AAA CGC CTT TGA AGA AGT TCC TGG C	APC_Ex18_Rev	GTC GGC TGG GTA TTG ACC AT
GSK3A_sgRNA_Ex4_A	CAC CGG CCC GAG ACA GTG TAC CGG G	GSK3A_Ex4_For	CAG CCG AGA GAG TTG GTT GT	GSK3A_Ex4_For	CAG CCG AGA GAG TTG GTT GT
GSK3A_sgRNA_Ex4_B	AAA CCC CGG TAC ACT GTC TCG GGC C	GSK3A_Ex4_Rev	CAA GGC TCT AAA GGC CCG AA
GSK3B_sgRNA_Ex5_A	CAC CGC AGT ATC AGG ATC CAA CAA G	GSK3B_Ex5_For	GGT TTC TGG CCC AAA GTT ACT G	GSK3B_Ex5_Rev	CTA CTC TCA CAG CTG CAC TAG TTT
GSK3B_sgRNA_Ex5_B	AAA CCT TGT TGG ATC CTG ATA CTG C	GSK3B_Ex5_Rev	CTA CTC TCA CAG CTG CAC TAG TTT
HUWE1_sgRNA_Ex1_A	CAC CGA CTG AAG AAG ACA CCT ACT G	HUWE1_Ex1_For	GGG ATG TGG GCC AGT TTG AT	HUWE1_Ex1_For	GGG ATG TGG GCC AGT TTG AT
HUWE1_sgRNA_Ex1_B	AAA CCA GTA GGT GTC TTC TTC AGT C	HUWE1_Ex1_Rev	TTT GCA GCT GTG GAA ACC AG
HUWE1_sgRNA_Ex2_A	CAC CGT AAT GAT GAG CAA CTT CTC T	HUWE1_Ex2_For	CCA GGT GGA TTG TTG GGG GA	HUWE1_Ex2_For	CCA GGT GGA TTG TTG GGG GA
HUWE1_sgRNA_Ex2_B	AAA CAG AGA AGT TGC TCA TCA TTA C	HUWE1_Ex2_Rev	ATG GAG AAC TCC GGT TAC ATT CT
AXIN1_sgRNA_Ex1_I_A	CAC CGA ACT TGC TCC GAG GTC CAA G	AXIN1_Ex1_For	TGC TTT GAG TTT GAG CGG GA	AXIN1_Ex1_For	TGC TTT GAG TTT GAG CGG GA
AXIN1_sgRNA_Ex1_I_B	AAA CCT TGG ACC TCG GAG CAA GTT C	AXIN1_Ex1_Rev	CTC CGA GCC TGT CCT CGT AT
AXIN2_sgRNA_Ex1_A	CAC CGA CAC CAG GCG GAA CGA AGA T	AXIN2_Ex1_For	ATG AGC ACC TCG CAG ATA GC	AXIN2_Ex1_Seq	AGC GCT ATG TTG GTG ACT TG
AXIN2_sgRNA_Ex1_B	AAA CAT CTT CGT TCC GCC TGG TGT C	AXIN2_Ex1_Rev	CAT CAC CGA CTG GAT CTC GG
AXIN2_sgRNA_Ex4_A	CAC CGT TAC TGC CCA CAC GAT AAG G	AXIN2_Ex4_For_II	GCC CAC ATT GGT CAT GTG TC	AXIN2_Ex4_Seq	AAT AGG GGA GCC TTT GCT CT
AXIN2_sgRNA_Ex4_B	AAA CCC TTA TCG TGT GGG CAG TAA C	AXIN2_Ex4_Rev_II	CCT TTG CCC TAG GGG ACC TT
HUWE1-IVT-2503-F	CAC CGT TGT AGC CGA GTT AGC AGC G	PS1057-NGS-F	TCC CTA CAC GAC GCT CTT CCG ATC TTG CTC CAA TTT TTG CAC CCC
HUWE1-IVT-2503-R	AAA CCG CTG CTA ACT CGG CTA CAA C	PS1057-NGS-R	GTT CAG ACG TGT GCT CTT CCG ATC TGC CAG TTG TGC CTG ATA CCT

## Sheet: Base editing
CRISPR guide oligonucleotides	Sequence (5'-3')	Primers for amplifying genomic sequence conataining target site	Sequence (5'-3')	Primer for sequencing target site	Sequence (5'-3')
HUWE1_C4341R_sgRNA1_A	ACA CCA CCA TGT GTG AGC TGA AGG CG	Huwe1_C4341A_pcr_fw	TAC CCT AGG CAA CGC TAG TT	Huwe1-C4341R-seq-fw	TGC GTT CTT TCG ATC AAG CT
HUWE1_C4341R_sgRNA1_B	AAA ACG CCT TCA GCT CAC ACA TGG TG	Huwe1_C4341A_pcr_rv	CAC TCG CCC ATA GGC TAA AGT

## Sheet: CRISPRi
CRISPR guide oligonucleotides	Sequence (5'-3')
HUWE1-CRISPRi-sgRNA1-A	CAC CGT TAC TGA CTG CAG TAG CCG
HUWE1-CRISPRi-sgRNA1-B	AAA CCG GCT ACT GCA GTC AGT AAC
HUWE1-CRISPRi-sgRNA2-A	CAC CGT AGC TAC TTC GGC TTT GGT
HUWE1-CRISPRi-sgRNA2-B	AAA CAC CAA AGC CGA AGT AGC TAC
HUWE1-CRISPRi-sgRNAscr1-A	CAC CAT CAC CTG GTA GCT CGT GGA
HUWE1-CRISPRi-sgRNAscr1-B	AAA CTC CAC GAG CTA CCA GGT GAT

## Sheet: qRT-PCR
qRT-PCR primers	Sequence (5'-3')
hAXIN2-RT-PCR-1-FOR	GTC CAG CAA AAC TCT GAG GG
hAXIN2-RT-PCR-1-REV	CTG GTG CAA AGA CAT AGC CA
hRNF43_RT_PCR_1_fw	CAT CAG CAT CGT CAA GCT GGA
hRNF43_RT_PCR_1_rv	TTA CCC CAG ATC AAC ACC ACT
hTNFRSF19_RT_PCR_1_fw	CCA GCA AGG TCA ACC TCG T
hTNFRSF19_RT_PCR_1_rv	CAG AGC CGT TGT ACT GAA TGT
hNKD1_RT_PCR_1_fw	GGG AAA CTT CAC TCC AAG CC
hNKD1_RT_PCR_1_rv	CTC CCG ATC CAC TCC TCG AT
hHPRT1-RT-PCR-1-FOR	TGC TGA GGA TTT GGA AAG GG
hHPRT1- RT-PCR-1-REV	ACA GAG GGC TAC AAT GTG ATG
