# Supplementary material for: The ubiquitin ligase HUWE1 enhances WNT signaling by antagonizing destruction complex-mediated β-catenin degradation and through a mechanism independent of changes in β-catenin abundance
Source: PLoS Genet. 2025 May 27;21(5):e1011677. doi: 10.1371/journal.pgen.1011677 (PMC12148233; doi:10.1371/journal.pgen.1011677)
Supplement: S3 File — The raw data used to build the graphs for the figures are shown in separate spreadsheets labeled according to their respective figure panels. The final values and statistical significance symbols used in the graphs are highlighted in yellow. In some cases, multiple different clonal cell lines were used to calculate averages for a given genotype and treatment. In those cases, the individual ‘in-house’ cell line names were used for our ease of tracking, but they can be easily correlated to the “Clone Name” and “Clone #” shown in S1 File and used throughout the manuscript. (XLSX) [file pgen.1011677.s011.xlsx]

## Sheet: Fig 1A
Fig 1A
WNT reporter (median EGFP fluorescence):
Genotype and treatment	Replicate 1	Replicate 2	Replicate 3	Average	SD
WT + DMSO	238.8	239.4	221.4	233.2	10.2235
WT + CHIR-99021	169140	169652	167710	168834	1006.79
CSNK1A1KO + DMSO	81381.5	79698.9	80380.1	80486.8	846.363
CSNK1A1KO + CHIR-99021	142702	136809	123090	134200	10062.7
CSNK1A1KO; HUWE1KO + DMSO	9444.1	8855.1	9205	9168.07	296.232
CSNK1A1KO; HUWE1KO + CHIR-99021	98216.4	99548	101957	99907.1	1895.88
CSNK1A1KO; AXIN1OE + DMSO	15404.8	15867.1	16666.6	15979.5	638.365
CSNK1A1KO; AXIN1OE + CHIR-99021	100768	97877.3	97044.5	98563.2	1954.06
CSNK1A1KO; HUWE1KO; AXIN1OE + DMSO	1688.4	1794.9	1791	1758.1	60.3935
CSNK1A1KO; HUWE1KO; AXIN1OE + CHIR-99021	90472.4	89577.5	85359.1	88469.7	2730.74
Relative WNT reporter (median EGFP fluorescence relative to average for WT, DMSO):
Genotype and treatment	Replicate 1	Replicate 2	Replicate 3	Average	SD
WT + DMSO	1.02401	1.02659	0.9494	1	0.0438401
WT + CHIR-99021	725.302	727.498	719.168	723.989	4.31729
CSNK1A1KO + DMSO	348.977	341.762	344.683	345.141	3.62934
CSNK1A1KO + CHIR-99021	611.93	586.659	527.831	575.473	43.1505
CSNK1A1KO; HUWE1KO + DMSO	40.4979	37.9721	39.4726	39.3142	1.27029
CSNK1A1KO; HUWE1KO + CHIR-99021	421.168	426.878	437.208	428.418	8.12983
CSNK1A1KO; AXIN1OE + DMSO	66.0583	68.0407	71.4691	68.5227	2.73742
CSNK1A1KO; AXIN1OE + CHIR-99021	432.108	419.714	416.143	422.655	8.37935
CSNK1A1KO; HUWE1KO; AXIN1OE + DMSO	7.24014	7.69683	7.6801	7.53902	0.258977
CSNK1A1KO; HUWE1KO; AXIN1OE + CHIR-99021	387.961	384.123	366.034	379.372	11.7099
Statistics: unpaired t-test with Welch’s correction
T-test of WT + DMSO vs. WT + CHIR-99021	1.18625e-05	****
T-test of CSNK1A1KO + DMSO vs. CSNK1A1KO + CHIR-99021	0.0110706	*
T-test of CSNK1A1KO; HUWE1KO + DMSO vs. CSNK1A1KO; HUWE1KO + CHIR-99021	0.000103489	***
T-test of CSNK1A1KO; AXIN1OE + DMSO vs. CSNK1A1KO; AXIN1OE + CHIR-99021	4.66109e-05	****
T-test of CSNK1A1KO; HUWE1KO; AXIN1OE + DMSO vs. CSNK1A1KO; HUWE1KO; AXIN1OE + CHIR-99021	0.000328422	***
T-test of CSNK1A1KO + DMSO vs. CSNK1A1KO; HUWE1KO + DMSO	6.93493e-06	****
T-test of CSNK1A1KO + DMSO vs. CSNK1A1KO; AXIN1OE + DMSO	1.3342e-07	****
T-test of CSNK1A1KO + DMSO vs. CSNK1A1KO; HUWE1KO; AXIN1OE + DMSO	3.53822e-05	****

## Sheet: Fig 1B
Fig 1B
Soluble CTNNB1 (normalized to total protein):
Genotype and treatment	Replicate 1	Replicate 2	Average	SD
WT + DMSO	5531.95	7359.25	6445.6	1292.1
WT + CHIR-99021	35700	40200	37950	3181.98
CSNK1A1KO + DMSO	38206.4	48372.5	43289.4	7188.56
CSNK1A1KO + CHIR-99021	72206.1	64729.2	68467.6	5286.97
CSNK1A1KO; HUWE1KO + DMSO	26686.7	28342.6	27514.7	1170.89
CSNK1A1KO; HUWE1KO + CHIR-99021	67706.3	63735.9	65721.1	2807.5
CSNK1A1KO; AXIN1OE + DMSO	23941.5	24045.4	23993.4	73.4401
CSNK1A1KO; AXIN1OE + CHIR-99021	65237.6	65094	65165.8	101.533
CSNK1A1KO; HUWE1KO; AXIN1OE + DMSO	19423.6	18188.8	18806.2	873.143
CSNK1A1KO; HUWE1KO; AXIN1OE + CHIR-99021	81925.6	73812.3	77869	5737
Relative soluble CTNNB1 (soluble CTNNB1 relative to average for WT + DMSO):
Genotype and treatment	Replicate 1	Replicate 2	Average	SD
WT + DMSO	0.858252	1.14175	1	0.200462
WT + CHIR-99021	5.53866	6.23681	5.88774	0.493667
CSNK1A1KO + DMSO	5.92751	7.50474	6.71612	1.11527
CSNK1A1KO + CHIR-99021	11.2024	10.0424	10.6224	0.820245
CSNK1A1KO; HUWE1KO + DMSO	4.1403	4.3972	4.26875	0.181657
CSNK1A1KO; HUWE1KO + CHIR-99021	10.5043	9.88829	10.1963	0.435568
CSNK1A1KO; AXIN1OE + DMSO	3.71439	3.73051	3.72245	0.0113938
CSNK1A1KO; AXIN1OE + CHIR-99021	10.1213	10.099	10.1101	0.0157524
CSNK1A1KO; HUWE1KO; AXIN1OE + DMSO	3.01347	2.82189	2.91768	0.135463
CSNK1A1KO; HUWE1KO; AXIN1OE + CHIR-99021	12.7103	11.4516	12.0809	0.890065

## Sheet: Fig 1C
Fig 1C
CellTiter-Glo luminescence:
Genotype	Timepoint	Replicate 1	Replicate 2	Replicate 3	Average	SD
CSNK1A1KO	12 hr	22497.3	21539.3	23402.3	22479.7	931.626
CSNK1A1KO; HUWE1KO	12 hr	20694.3	21912.3	22316.3	21641	844.356
CSNK1A1KO	24 hr	31355.3	30475.3	31645.3	31158.7	609.289
CSNK1A1KO; HUWE1KO	24 hr	26553.3	26969.3	27410.3	26977.7	428.561
Relative cell viability (CellTiter-Glo luminescence as percentage of average for CSNK1A1KO):
Genotype	Timepoint	Replicate 1	Replicate 2	Replicate 3	Average	SD
CSNK1A1KO	12 hr	100.079	95.817	104.104	100	4.1443
CSNK1A1KO; HUWE1KO	12 hr	92.058	97.4762	99.2734	96.2692	3.75609
CSNK1A1KO	24 hr	100.631	97.8069	101.562	100	1.95544
CSNK1A1KO; HUWE1KO	24 hr	85.2197	86.5548	87.9702	86.5816	1.37541
Statistics: unpaired t-test with Welch’s correction	Timepoint
T-test of CSNK1A1KO vs. CSNK1A1KO; HUWE1KO	12 hr	0.312846	n.s.
T-test of CSNK1A1KO vs. CSNK1A1KO; HUWE1KO	24 hr	0.00104991	**

## Sheet: Fig 1D
Fig 1D
Cell number:	Timepoint
Genotype	24 hr	48 hr	72 hr	96 hr
CSNK1A1KO	253	514	817	1202
CSNK1A1KO; HUWE1KO	197	392	542	969
Relative cell number (cell number relative to 24 hr):	Timepoint
Genotype	24 hr	48 hr	72 hr	96 hr
CSNK1A1KO	1	2.03162	3.22925	4.75099
CSNK1A1KO; HUWE1KO	1	1.98985	2.75127	4.91878

## Sheet: Fig 1E
Fig 1E
Non-phospho CTNNB1 (normalized to total protein):
Genotype and treatment	Replicate 1	Replicate 2	Average	SD
WT + DMSO	1125.85	1202.71	1164.28	54.3476
WT + CHIR-99021	11900	11500	11700	282.843
CSNK1A1KO + DMSO	5991.03	6714.74	6352.89	511.742
CSNK1A1KO + CHIR-99021	11325.7	11839.4	11582.6	363.21
CSNK1A1KO; HUWE1KO + DMSO	3913.78	4100.75	4007.26	132.207
CSNK1A1KO; HUWE1KO + CHIR-99021	11587.1	13735.1	12661.1	1518.86
CSNK1A1KO; AXIN1OE + DMSO	2173.31	2343.94	2258.63	120.653
CSNK1A1KO; AXIN1OE + CHIR-99021	10636.7	10958.5	10797.6	227.509
CSNK1A1KO; HUWE1KO; AXIN1OE + DMSO	2349.52	2423.71	2386.61	52.4589
CSNK1A1KO; HUWE1KO; AXIN1OE + CHIR-99021	10976.1	13271	12123.5	1622.73
Relative non-phospho CTNNB1 (non-phospho CTNNB1 relative to average for WT + DMSO):
Genotype and treatment	Replicate 1	Replicate 2	Average	SD
WT + DMSO	0.966993	1.03301	1	0.0466791
WT + CHIR-99021	10.2209	9.87734	10.0491	0.242933
CSNK1A1KO + DMSO	5.14569	5.76729	5.45649	0.439534
CSNK1A1KO + CHIR-99021	9.72766	10.1688	9.94825	0.311961
CSNK1A1KO; HUWE1KO + DMSO	3.36154	3.52213	3.44184	0.113553
CSNK1A1KO; HUWE1KO + CHIR-99021	9.95218	11.7971	10.8746	1.30455
CSNK1A1KO; AXIN1OE + DMSO	1.86666	2.01321	1.93993	0.103629
CSNK1A1KO; AXIN1OE + CHIR-99021	9.13589	9.41224	9.27406	0.195407
CSNK1A1KO; HUWE1KO; AXIN1OE + DMSO	2.018	2.08172	2.04986	0.0450569
CSNK1A1KO; HUWE1KO; AXIN1OE + CHIR-99021	9.42735	11.3984	10.4129	1.39376

## Sheet: Fig 1F
Fig 1F
Total AXIN1 (normalized to GAPDH):
Genotype	Replicate 1
CSNK1A1KO	590.378
CSNK1A1KO; AXIN1OE	1584.68
CSNK1A1KO; HUWE1KO	760.585
CSNK1A1KO; HUWE1KO; AXIN1OE	1538.73
Relative AXIN1 (total AXIN1 relative to CSNK1A1KO):
Genotype	Replicate 1
CSNK1A1KO	1
CSNK1A1KO; AXIN1OE	2.68418
CSNK1A1KO; HUWE1KO	1.2883
CSNK1A1KO; HUWE1KO; AXIN1OE	2.60635

## Sheet: S1D Fig
S1D Fig
CTNNB1 (normalized to GAPDH for MFS or to total protein for WCE):
CTNNB1 pool	Genotype	Replicate 1	Replicate 2	Average
Soluble CTNNB1 (MFS):	CSNK1A1KO	2.26769		2.26769
Soluble CTNNB1 (MFS):	CSNK1A1KO; HUWE1KO	1.50693		1.50693
Non-phospho CTNNB1 (MFS):	CSNK1A1KO	2.11618		2.11618
Non-phospho CTNNB1 (MFS):	CSNK1A1KO; HUWE1KO	1.2696		1.2696
Total CTNNB1 (WCE):	CSNK1A1KO	11737.1	14944.1	13340.6
Total CTNNB1 (WCE):	CSNK1A1KO; HUWE1KO	10155	12762.5	11458.7
Non-phospho CTNNB1 (WCE):	CSNK1A1KO	5991.03	6714.74	6352.89
Non-phospho CTNNB1 (WCE):	CSNK1A1KO; HUWE1KO	3913.78	4100.75	4007.26
Relative CTNNB1 (CTNNB1 as percentage of average for CSNK1A1KO):
CTNNB1 pool	Genotype	Replicate 1	Replicate 2	Average
Soluble CTNNB1 (MFS):	CSNK1A1KO	100		100
Soluble CTNNB1 (MFS):	CSNK1A1KO; HUWE1KO	66.4519		66.4519
Non-phospho CTNNB1 (MFS):	CSNK1A1KO	100		100
Non-phospho CTNNB1 (MFS):	CSNK1A1KO; HUWE1KO	59.9946		59.9946
Total CTNNB1 (WCE):	CSNK1A1KO	87.9804	112.02	100
Total CTNNB1 (WCE):	CSNK1A1KO; HUWE1KO	76.1207	95.6669	85.8938
Non-phospho CTNNB1 (WCE):	CSNK1A1KO	94.3041	105.696	100
Non-phospho CTNNB1 (WCE):	CSNK1A1KO; HUWE1KO	61.6063	64.5494	63.0779

## Sheet: S1E Fig
S1E Fig
Total CTNNB1 (normalized to total protein):
Genotype and treatment	Replicate 1	Replicate 2	Average	SD
WT + DMSO	6110.21	6931.99	6521.1	581.088
WT + CHIR-99021	16200	20100	18150	2757.72
CSNK1A1KO + DMSO	11737.1	14944.1	13340.6	2267.67
CSNK1A1KO + CHIR-99021	16259.7	21109.8	18684.8	3429.57
CSNK1A1KO; HUWE1KO + DMSO	10155	12762.5	11458.7	1843.84
CSNK1A1KO; HUWE1KO + CHIR-99021	14372.5	22932.8	18652.6	6053.02
CSNK1A1KO; AXIN1OE + DMSO	7862.88	10164	9013.44	1627.13
CSNK1A1KO; AXIN1OE + CHIR-99021	16438.6	20125.7	18282.1	2607.16
CSNK1A1KO; HUWE1KO; AXIN1OE + DMSO	8255.65	10506.4	9381.04	1591.55
CSNK1A1KO; HUWE1KO; AXIN1OE + CHIR-99021	14527.2	19850.7	17188.9	3764.3
Relative total CTNNB1 (total CTNNB1 relative to average for WT + DMSO):
Genotype and treatment	Replicate 1	Replicate 2	Average	SD
WT + DMSO	0.93699	1.06301	1	0.089109
WT + CHIR-99021	2.48424	3.0823	2.78327	0.422892
CSNK1A1KO + DMSO	1.79987	2.29165	2.04576	0.347744
CSNK1A1KO + CHIR-99021	2.4934	3.23716	2.86528	0.525918
CSNK1A1KO; HUWE1KO + DMSO	1.55725	1.95712	1.75718	0.28275
CSNK1A1KO; HUWE1KO + CHIR-99021	2.204	3.5167	2.86035	0.928221
CSNK1A1KO; AXIN1OE + DMSO	1.20576	1.55863	1.3822	0.249519
CSNK1A1KO; AXIN1OE + CHIR-99021	2.52083	3.08624	2.80354	0.399804
CSNK1A1KO; HUWE1KO; AXIN1OE + DMSO	1.26599	1.61114	1.43857	0.244061
CSNK1A1KO; HUWE1KO; AXIN1OE + CHIR-99021	2.22772	3.04407	2.6359	0.577249

## Sheet: Fig 2A
Fig 2A
Soluble CTNNB1 (normalized to average of GAPDH and total protein):
Cell line. Passage. (Treatment)	Genotype and treatment	Replicate 1	Replicate 2	Average	SD
HAP1-7TGP-16. P8. (- WNT3A)	WT - WNT3A	105000	104145	104573	604.244
HAP1-7TGP-16. P8. (+ WNT3A)	WT + WNT3A	1.69126e+06	1.76335e+06	1.7273e+06	50978.4
HAP1-7TGP-16-CTNNB1(ST-A)-II4. P7.	CTNNB1ST-A	4.632e+06	4.27012e+06	4.45106e+06	255885
HAP1-7TGP-16-CTNNB1(ST-A)-II4-HUWE1-Ex2-TrC-1. P4.	CTNNB1ST-A	4.05961e+06	4.75948e+06	4.40955e+06	494883
HAP1-7TGP-16-CTNNB1(ST-A)-II4-HUWE1-Ex2-TrC-45. P4.	CTNNB1ST-A	3.60509e+06	5.01201e+06	4.30855e+06	994843
HAP1-7TGP-16-CTNNB1(ST-A)-II4-HUWE1-Ex2-CR-4. P4.	CTNNB1ST-A; HUWE1KO	3.98125e+06	4.40669e+06	4.19397e+06	300833
HAP1-7TGP-16-CTNNB1(ST-A)-II4-HUWE1-Ex2-CR-12. P4.	CTNNB1ST-A; HUWE1KO	3.99472e+06	4.10494e+06	4.04983e+06	77942.6
HAP1-7TGP-16-CTNNB1(ST-A)-II4-HUWE1-Ex2-CR-41. P4.	CTNNB1ST-A; HUWE1KO	5.08883e+06	4.42785e+06	4.75834e+06	467377
Relative soluble CTNNB1 (soluble CTNNB1 relative to average for WT -WNT3A):
Cell line. Passage. (Treatment)	Genotype and treatment	Replicate 1	Replicate 2	Average	SD
HAP1-7TGP-16. P8. (- WNT3A)	WT - WNT3A	1.00409	0.995914	1	0.00577821
HAP1-7TGP-16. P8. (+ WNT3A)	WT + WNT3A	16.173	16.8624	16.5177	0.487492
HAP1-7TGP-16-CTNNB1(ST-A)-II4. P7.	CTNNB1ST-A	44.2945	40.834	42.5643	2.44695
HAP1-7TGP-16-CTNNB1(ST-A)-II4-HUWE1-Ex2-TrC-1. P4.	CTNNB1ST-A	38.8209	45.5136	42.1673	4.73242
HAP1-7TGP-16-CTNNB1(ST-A)-II4-HUWE1-Ex2-TrC-45. P4.	CTNNB1ST-A	34.4744	47.9284	41.2014	9.51341
HAP1-7TGP-16-CTNNB1(ST-A)-II4-HUWE1-Ex2-CR-4. P4.	CTNNB1ST-A; HUWE1KO	38.0715	42.1399	40.1057	2.87678
HAP1-7TGP-16-CTNNB1(ST-A)-II4-HUWE1-Ex2-CR-12. P4.	CTNNB1ST-A; HUWE1KO	38.2004	39.2544	38.7274	0.745343
HAP1-7TGP-16-CTNNB1(ST-A)-II4-HUWE1-Ex2-CR-41. P4.	CTNNB1ST-A; HUWE1KO	48.663	42.3423	45.5027	4.4694
Relative soluble CTNNB1 by genotype and treatment:
Genotype and treatement	Average relative soluble CTNNB1 for genotype and treatment
WT - WNT3A	1
WT + WNT3A	16.5177
CTNNB1ST-A	41.9777
CTNNB1ST-A; HUWE1KO	41.4453
Statistics: unpaired t-test with Welch’s correction
T-test of CTNNB1ST-A vs. CTNNB1ST-A; HUWE1KO	0.822587	n.s.

## Sheet: Fig 2B
Fig 2B
WNT reporter (median EGFP fluorescence):
Cell line (treatment)	Genotype and treatment	Replicate 1
HAP1-7TGP-16 (- WNT3A)	WT - WNT3A	291.2
HAP1-7TGP-16 (+ WNT3A)	WT + WNT3A	50498
HAP1-7TGP-16-CTNNB1(ST-A)-II4	CTNNB1ST-A	112134
HAP1-7TGP-16-CTNNB1(ST-A)-II4-HUWE1-Ex2-TrC-1	CTNNB1ST-A	134148
HAP1-7TGP-16-CTNNB1(ST-A)-II4-HUWE1-Ex2-TrC-45	CTNNB1ST-A	138427
HAP1-7TGP-16-CTNNB1(ST-A)-II4-HUWE1-Ex2-CR-4	CTNNB1ST-A; HUWE1KO	46486.6
HAP1-7TGP-16-CTNNB1(ST-A)-II4-HUWE1-Ex2-CR-12	CTNNB1ST-A; HUWE1KO	37917.2
HAP1-7TGP-16-CTNNB1(ST-A)-II4-HUWE1-Ex2-CR-41	CTNNB1ST-A; HUWE1KO	57214.5
Relative WNT reporter (WNT reporter relative to WT - WNT3A):
Cell line (treatment)	Genotype and treatment	Replicate 1
HAP1-7TGP-16 (- WNT3A)	WT - WNT3A	1
HAP1-7TGP-16 (+ WNT3A)	WT + WNT3A	173.413
HAP1-7TGP-16-CTNNB1(ST-A)-II4	CTNNB1ST-A	385.074
HAP1-7TGP-16-CTNNB1(ST-A)-II4-HUWE1-Ex2-TrC-1	CTNNB1ST-A	460.672
HAP1-7TGP-16-CTNNB1(ST-A)-II4-HUWE1-Ex2-TrC-45	CTNNB1ST-A	475.367
HAP1-7TGP-16-CTNNB1(ST-A)-II4-HUWE1-Ex2-CR-4	CTNNB1ST-A; HUWE1KO	159.638
HAP1-7TGP-16-CTNNB1(ST-A)-II4-HUWE1-Ex2-CR-12	CTNNB1ST-A; HUWE1KO	130.21
HAP1-7TGP-16-CTNNB1(ST-A)-II4-HUWE1-Ex2-CR-41	CTNNB1ST-A; HUWE1KO	196.478
Relative WNT reporter by genotype and treatment:
Genotype and treatment	Average relative WNT reporter for gentoype and treatment
WT - WNT3A	1
WT + WNT3A	173.413
CTNNB1ST-A	440.371
CTNNB1ST-A; HUWE1KO	162.109
Statistics: unpaired t-test with Welch’s correction
T-test of CTNNB1ST-A vs. CTNNB1ST-A; HUWE1KO	0.00199985	**

[truncated: 32 more sheets: Fig 2C, Fig 2D, Fig 2E, Fig 2F, S2D Fig, S2E Fig, S2F Fig, Fig 3B, Fig 3C, Fig 3D, Fig 3E, Fig 3F, S3C Fig, S3D Fig, Fig 4A, Fig 4B, Fig 4C, Fig 4D, Fig 4E, S4B Fig …]
